# Supplementary material for: Construction of a Full-Length cDNA Over-Expressing Library to Identify Valuable Genes from Populus tomentosa
Source: Int J Mol Sci. 2021 Mar 26;22(7):3448. doi: 10.3390/ijms22073448 (PMC8036549; doi:10.3390/ijms22073448)
Supplement: Supplementary file 1 [file ijms-22-03448-s001.zip › Supplementary data/Data sheet1 Table S1 .xlsx]

## Sheet: Sheet1
Supplementary Data Set 1: Primers used in this article
Primers name	Sequence (from 5' to 3')
Primers for FOX positive seedlings identifying
pearleygate101-F	TTTTACGACTCAATGACAAGA
pearleygate101-R	CGATGGGGGTGTTCTGCTGGT
Primers for RT-qPCR
qPtoCPCa-F	TTGCTCTGATCAAGCTACTTCA
qPtoCPCa-R	TCTCCGACCAGCTTATACATTC
qAtGL1-F	AATGGAACCGCATCGTCAG
qAtGL1-R	TTGCCTTTGTTCACATTAGGG
qAtGL2-F	CTCAGGCGAACCTATGTGGC
qAtGL2-R	TCCATGAAACTCTGGGCAAGT
qAtGL3-F	GAAGCCGAGCCAGCAGATA
qAtGL3-R	CGAGGATTGAACCGAATGAGA
qAtEGL3-F	AACCGCCGATAGCAAAGTCT
qAtEGL3-R	GGTCGTGCCAATCTCAAGG
qAtTTG1-F	TTCGCCGACTATGCCTGTT
qAtTTG1-R	TCAATCCCATTGGGTCCAG
qAtTTG2-F	AAGCAGGAGTATCGCAAGGC
qAtTTG2-R	CATCACTCGCTCGTTCAACAT
qWRKY13-F	ATGGCAACTACCTCCCAAGC
qWRKY13-R	GAGACTGGTGGCAACTAGCCG
qAtF5H-F	CACGAGGTTGGCCCATCATA
qAtF5H-R	TGGCACAATCCGCCATACTT
qAtCAD6-F	GCACAAAAGCAATCGCAACC
qAtCAD6-R	GCCCCACGATTCCGACAT
qAtHCT-F	CTTCTCGTTTTGCAGGTGACT
qAtHCT-R	ACCAGAGAAACCATCTGCCG
qAtPAL4-F	TTGCCAAAGCCGACAACAAG
qAtPAL4-R	TACCGGAGTAGCCTTGGAGG
qAtSND1-F	TCCTGACTCCAAGCAAACTCG
qAtSND1-R	TCCCATCGCTGCATCATAGT
qAtNST1-F	GCAGCTTAACGGACCCACA
qAtNST1-R	GCCAGGCGATGACGATAGA
qAtNST2-F	TCGGCTCGTTGCCTCACA
qAtNST2-R	CGAAATCTGCCTCGTTCCATA
qAtC3H14-F	GCTCTAACTCGGTGTCTTCT
qAtC3H14-R	TCATCCCTTGACGATATACCT
